# Supplementary material for: Personality Profile in Focal Hand Dystonia: A Cross-Sectional Study
Source: Int J Environ Res Public Health. 2021 Jul 25;18(15):7863. doi: 10.3390/ijerph18157863 (PMC8345782; doi:10.3390/ijerph18157863)
Supplement: Supplementary file 1 [file ijerph-18-07863-s001.zip]

Archive with 1 entries (1 files):
- ijerph-1298228-supplementary.pdf
